# Supplementary material for: Activity of Cerebellar Nuclei Neurons Correlates with ZebrinII Identity of Their Purkinje Cell Afferents
Source: Cells. 2021 Oct 7;10(10):2686. doi: 10.3390/cells10102686 (PMC8534335; doi:10.3390/cells10102686)
Supplement: Supplementary file 1 [file cells-10-02686-s001.zip]

Archive with 2 entries (2 files):
- proofs_SupplementaryFigures_final.pdf
- proofs_SupplementaryTables_final.pdf
